# Supplementary material for: Energy partitioning in cattle fed diets based on tropical forage with the inclusion of antibiotic additives
Source: PLoS One. 2019 Apr 22;14(4):e0211565. doi: 10.1371/journal.pone.0211565 (PMC6476472; doi:10.1371/journal.pone.0211565)
Supplement: S1 Data — (XLSX) [file pone.0211565.s001.xlsx]

## Sheet: Plan1
Animal	group	GE	DE	DE/GE	ME	ME/GE	ME/DE	DMI	CH4 L/d	Heat production
1	T1	24.4269	15.9708	0.653821	13.838	0.566507	0.866456	5.43317	171.77	13668.8
2	T1	30.1532	19.484	0.646167	17.3285	0.574681	0.889369	6.41362	149.03	13088.7
3	T1	31.3912	20.5765	0.655487	18.2157	0.580282	0.885269	6.76834	79.4166	11164.4
4	T1	30.9952	20.6174	0.66518	16.6384	0.536806	0.807009	6.63083	185.41	14157.8
5	T1	23.0714	15.4632	0.670232	13.3054	0.576707	0.860459	6.85663	175.84	13206.6
6	T2	30.5974	20.5118	0.670379	18.3413	0.599439	0.894179	6.76878	160.54	15400.1
7	T2	24.5966	16.4161	0.667412	14.5389	0.591094	0.88565	6.02103	149.736	12005.9
8	T2	27.7215	18.6765	0.67372	16.2774	0.587176	0.871542	5.90927	207.44	13983.6
9	T2	26.5526	17.3598	0.653789	15.5234	0.58463	0.894218	5.11883	193.88	16681
10	T2	31.2505	19.9458	0.638255	17.5999	0.563188	0.882387	7.02803	149.13	12498.2
11	T3	27.1761	19.391	0.713532	16.7199	0.615242	0.862248	5.81041	168.61	14587.1
12	T3	25.4563	17.211	0.676101	14.702	0.57754	0.854222	6.49667	136.99	11402.9
13	T3	29.6369	20.521	0.692414	17.9409	0.605355	0.874267	6.85711	199.09	14660.5
14	T3	21.7035	13.1547	0.606108	10.9836	0.506074	0.834957	6.10006	157.97	10917.3
15	T3	26.9208	18.0875	0.671881	15.9837	0.59373	0.883684	5.47984	187.13	14361.6
16	T4	24.9512	17.2358	0.69078	15.2037	0.609339	0.882103	5.28139	122.08	11490.3
17	T1	25.1665	15.4117	0.61239	13.2565	0.526749	0.860153	6.64022	158.434	12467
18	T2	22.265	15.4227	0.692687	13.1459	0.590428	0.852374	4.85358	167.94	13911.6
19	T3	26.9613	18.1369	0.672703	15.7002	0.582325	0.86565	7.13932	165.02	12806.5
20	T4	22.4209	14.516	0.647431	12.1723	0.542898	0.838542	5.73462	157.96	11883.5
